# Supplementary material for: Exogenous brassinosteroids promotes root growth, enhances stress tolerance, and increases yield in maize
Source: Plant Signal Behav. 2022 Jul 1;17(1):2095139. doi: 10.1080/15592324.2022.2095139 (PMC9255028; doi:10.1080/15592324.2022.2095139)
Supplement: Supplemental Material [file KPSB_A_2095139_SM2226.xlsx]

## Sheet: RT-qPCR primers
Primers for RT-qPCR. F: forward; R: reverse.
Name	Primers
ZmSOD	F: GCTTGTGGGATCATCGGACT
	R: GCTCATCGGGTGCTTAATGG
ZmWOX5	F: TGTCCTTCTTCGACGTCTCCG
	R: CCACATCTCGCACATCTTTTCAT
ZmAPX2	F: CTGGCTCCCACCGAATTCAT
	R: CGCAATTCTTCTCGGCGATG
ZmPOD	F: TGCTGCTAACAACGGCCTAA
	R: GGGGTGAGGCTTTTCCTCTC
ZmARF7	F: GGACGGACGCCTACTATACG
	R: TTGATCAGCCCGCAAAGGAA
ZmARF19	F: GACGCCTACTATACGTGCCA
	R: CTATCGTCAGGCCGAGCATC
ZmDWF4	F: TGGAGATGGAAGCTGCAGAG
	R: GGGAAGTCGACGAAAGGGTA
ZmCPD	F: GCTGGTGGTGCCAAAGAATC
	R: CTTGGGTTGGGTGCGGAG
ZmIAA30	F: GTCTCAAGGGATGAACGGCA
	R: GGCCAATGGCTTCTGATCCT
ZmIAA2	F: CCTGTGCTTCCTTCCGTCG
	R: AGAGAAGCGAGCAGTGGTTC
ZmBBM2	F: AGGCAGGAGTTTGTAGCGTC
	R: TCCCTGCAACTCGTCCAATC
ZmBBM1	F: ACAAGGCAGCAAGGGCTTAT
	R: ATACTTTGACGCCCCACGAG
ZmPIN3a	F: ACTAATCATGGTGTGGCGCA
	R: CGCCATAAACAATCCCAGGC
ZmPIN3b	F: CTTCGTGTTCGCCAGAGAGT
	R: TGGAGTGACACCGTTCACAG
ZmPIN2	F: CAGCTTTGGGGAGCGAGTTA
	R: ACGCATAATCCACGGCAGAT
ZmP5CS	F: CAGCTTCAACCACACCGACT
	R: TACTTGTTCGCCTTGCCCTG
ZmTUB	F: AATGTGAAGGCGAAGATCCAA
	R: ACGGAGACGGAGGACGAGAT
